# Supplementary material for: Evaluation of Choroidal and Retinal Features in Patients with Primary Vasculitis—An Original Optical Coherence Tomography and Optical Coherence Tomography Angiography Study
Source: J Clin Med. 2023 Oct 29;12(21):6827. doi: 10.3390/jcm12216827 (PMC10648798; doi:10.3390/jcm12216827)
Supplement: Supplementary file 1 [file jcm-12-06827-s001.zip]

Archive with 1 entries (1 files):
- jcm-2641515-supplementary.pdf
